# Supplementary material for: Adaptive and dynamic RFID tag anti-collision based on secant iteration
Source: PLoS One. 2018 Dec 5;13(12):e0206741. doi: 10.1371/journal.pone.0206741 (PMC6281215; doi:10.1371/journal.pone.0206741)
Supplement: S1 Dataset — (ZIP) [file pone.0206741.s001.zip]

Archive with 6 entries (5 files):
- S1Dataset/
- S1Dataset/S2_Fig.fig
- S1Dataset/S3_Fig.fig
- S1Dataset/S4_Fig.fig
- S1Dataset/S5_Fig.fig
- S1Dataset/S6_Fig.fig
